# Supplementary material for: Click-to-Release for Controlled Immune Cell Activation: Tumor-Targeted Unmasking of an IL12 Prodrug
Source: Pharmaceuticals (Basel). 2025 Sep 16;18(9):1380. doi: 10.3390/ph18091380 (PMC12472795; doi:10.3390/ph18091380)
Supplement: Supplementary file 1 [file pharmaceuticals-18-01380-s001.zip]

Archive with 1 entries (1 files):
- pharmaceuticals-3805706-supplementary.pdf
